# Supplementary material for: The Enhancement of CO Oxidation Performance and Stability in SO2 and H2S Environment on Pd-Au/FeOX/Al2O3 Catalysts
Source: Materials (Basel). 2023 May 16;16(10):3755. doi: 10.3390/ma16103755 (PMC10221715; doi:10.3390/ma16103755)
Supplement: Supplementary file 1 [file materials-16-03755-s001.zip]

Archive with 1 entries (1 files):
- materials-2305649-supplementary.pdf
